# Supplementary material for: Influence of Intraoperative Active and Passive Breaks in Simulated Minimally Invasive Procedures on Surgeons’ Perceived Discomfort, Performance, and Workload
Source: Life (Basel). 2024 Mar 22;14(4):426. doi: 10.3390/life14040426 (PMC11051257; doi:10.3390/life14040426)
Supplement: Supplementary file 1 [file life-14-00426-s001.zip]

Archive with 11 entries (11 files):
- Figure_S1_Subgroups.jpg
- Figure_S1_Subgroups.pdf
- Figure_S2_Performance_4Tasks.jpg
- Figure_S2_Tasks_Performance.pdf
- Figure_S3_Workload.jpg
- Figure_S3_Workload.pdf
- Scheme_S1_Transcription_Protocol.pdf
- Scheme_S2_Questionnaire.pdf
- Table_S1_Task_Ability_Requirements.pdf
- Table_S2_Subgroup_Descriptives.pdf
- Table_S3_Subgroup_Statistics.pdf
